# Supplementary material for: Systemic therapy and radiotherapy related complications and subsequent hospitalisation rates: a systematic review
Source: BMC Cancer. 2024 Jul 10;24:826. doi: 10.1186/s12885-024-12560-8 (PMC11238411; doi:10.1186/s12885-024-12560-8)
Supplement: Supplementary file 1 — Supplementary Material 1. [file 12885_2024_12560_MOESM1_ESM.xlsx]

## Sheet: Untitled
Supplementary S1: List of post-therapy complications and disease pattern
Commorbidities	Disease (Named)	Disease description (Where needs)
alkaline phosphatase	alkaline phosphatase
alopecia	alopecia
anaemia	anaemia
anaemia	anaemia
anaemia	anaemia
anaemia	anaemia
anaemia	anaemia
anaemia	anaemia
anaemia	anaemia
anastomotic leak	anastomotic leak	complications of bowel resection surgery.
anorexia	anorexia	An eating disorder causing people to obsess about weight and what they eat.
AST/ALT	AST/ALT
bilirubin	bilirubin
bleeding episodes	bleeding episodes
cardiac complications	cardiac complications
cardiac function	cardiac complications
cardiac problems	cardiac complications
cardiovascular	cardiac complications
chest problems	cardiac complications
congestive heart failure	cardiac complications
deep venous thrombosis	cardiac complications
myocardial infarction	cardiac complications
pulmonary heart disease	cardiac complications
pulmonary heart disease	cardiac complications
Cardiac	cardiac complications
Coronary artery disease	cardiac complications
hypertension	cardiac complications
acute myocardial infarction	cardiac complications
peripheral vascular disease	cardiac complications	A circulatory condition in which narrowed blood vessels reduce blood flow to the limbs.
chyle leak	chyle leak	Serious sequela of head and neck surgery
constipation	constipation
constipation	constipation
constipation	constipation
constitutional symptoms	constipation
dehydration	dehydration
dehydration	dehydration
dehydration	dehydration
dehydration	dehydration
dehydration	dehydration
diabetes	diabetes
diarrhea	diarrhea
diarrhea	diarrhea
diarrhea	diarrhea
diarrhea	diarrhea
edema	edema	Bump leg disease
electrolyte disorders	electrolyte disorders	Body fluid disorder
eye pain	eye pain
fatigue	fatigue
Fatigue	fatigue
fever	fever
fever	fever
fever	fever
fever	fever
fever	fever
fever	fever
fracture of neck of femur (hip)	fracture of neck of femur (hip)
disorders of rectum and anus	gastrointestinal
gastrointestinal	gastrointestinal
intestinal infection	gastrointestinal
intestinal obstruction	gastrointestinal
gastrointestinal complications	gastrointestinal
Gastrointestinal complications	gastrointestinal
haematologic	haematologic
haematologic	haematologic
Hematoxcity	Hematoxcity
hepatic	hepatic
history of deep vein thrombosis	history of deep vein thrombosis	Deep vein thrombosis (DVT) is a medical condition that occurs when a blood clot forms in a deep vein
infection	infection
infection	infection
infection	infection
infection	infection
infection	infection
infection	infection
infection	infection
infection	infection
infection	infection
infection	infection
infection	infection
infection	infection
Haematuria	Kidney/renal injury	Blood in the urine may range from very obvious to microscopic and not visible at all
Haematuria	Kidney/renal injury	Blood in the urine may range from very obvious to microscopic and not visible at all
acute kidney injury	Kidney/renal injury
acute kidney injury	Kidney/renal injury
renal failure	Kidney/renal injury
renal failure	Kidney/renal injury
renal impairment	Kidney/renal injury
serum creatinine	Kidney/renal injury
urethral stricture	Kidney/renal injury
urinary incontinence	Kidney/renal injury
urinary tract infection	Kidney/renal injury
chronic kidney disease dehydration	Kidney/renal injury
urinary retention	Kidney/renal injury
leucopenia	leucopenia	White blood cell problem
malnutrition	malnutrition
malnutrition	malnutrition
malnutrition	malnutrition
neuropathy	Mental/Neural complication
acute cerebrovascular disease	Mental/Neural complication
altered mental status or delirium	Mental/Neural complication
state of consciousness	Mental/Neural complication
delirium	Mental/Neural complication
neurological	Mental/Neural complication
neurotoxicity	Mental/Neural complication
neutropenia	Mental/Neural complication
neutropenia	Mental/Neural complication
neutropenia	Mental/Neural complication
neutropenia	Mental/Neural complication
neutropenia	Mental/Neural complication
neutropenia	Mental/Neural complication
neutropenia	Mental/Neural complication
syncope	Mental/Neural complication	Fainting or a sudden temporary loss of consciousness.
metabolic	metabolic
mucositis	mucositis
mucositis	mucositis
muscositis	mucositis
Mucositis	Mucositis	when your mouth or gut is sore and inflamed
nausea	nausea
nausea	nausea
nausea	nausea
nausea	nausea
nausea and vomiting	nausea
nausea with vomiting	nausea
nausea/vomiting	nausea
nausea/vomiting	nausea
febrile neutropenia	neutropenia
febrile neutropenia	neutropenia
neutropenia	neutropenia
neutropenia	neutropenia
neutropenia	neutropenia
neutropenia	neutropenia
neutropenia	neutropenia
neutropenia	neutropenia
neutropenia with infection	neutropenia
neutropenia without infection	neutropenia
nonspecific symptoms	nonspecific symptoms
dysphagia	odynophagia/dysphagia
dysphagia	odynophagia/dysphagia	Difficulty swallowing foods or liquids
odynophagia	odynophagia/dysphagia	Difficulty swallowing foods or liquids
Oesophagitis	Oesophagitis	Inflammation that damages the tube running from the throat to the stomach (oesophagus).
pain	pain
pathological fracture	pathological fracture	when force or impact didn't cause the break to happen. Instead, an underlying disease leaves your bones weak and brittle.
pulmonary embolus	pulmonary embolus	A condition in which one or more arteries in the lungs become blocked by a blood clot.
irradiation cystitis	radiation related complexity
radiation cystitis	radiation related complexity
radiation enteritis	radiation related complexity
Reduced lymphovascular invasion	Reduced lymphovascular invasion	the foremost pathological features of malignancy and has been associated with a worse prognosis in different cancers, including breast carcinoma.
pneumonia	respiratory problem
pneumonia	respiratory problem
pneumonia	respiratory problem
pneumonitis	respiratory problem
Aspiration pneumonitis	respiratory problem	inhalational acute lung injury that occurs after aspiration
Respiratory	respiratory problem
respiratory failure	respiratory problem
sepsis	sepsis
sepsis	sepsis
skin	skin
thrombocytopenia	thrombocytopenia	Low blood cell complication
thrombocytopenia	thrombocytopenia
thrombocytopenia	thrombocytopenia
thrombocytopenia	thrombocytopenia	A low number of platelets in the blood.
thrombocytopenia	thrombocytopenia	A low number of platelets in the blood.
thromboembolism	thromboembolism	blood vessel breaks loose and blocks another blood vessel.
emesis	vomiting
vomiting	vomiting
vomiting	vomiting
vomiting	vomiting
vomiting	vomiting
Weight loss	Weight loss
Note: AST: Aspartate aminotransferase	ALT: Alanine transaminase
